# Supplementary material for: The Reprimo gene family member, reprimo-like (rprml), is required for blood development in embryonic zebrafish
Source: Sci Rep. 2019 May 9;9:7131. doi: 10.1038/s41598-019-43436-8 (PMC6509255; doi:10.1038/s41598-019-43436-8)
Supplement: Supplementary file 2 — Supplementary Table 1 [file 41598_2019_43436_MOESM2_ESM.xlsx]

## Sheet: Hoja 1
	WT
	p53	β-actin	ΔCq	ΔΔCq
Replicate 1	26.56	18.07	-8.49	-0.0833333
Replicate 2	26.58	18.31	-8.27	0.136667
Replicate 3	26.65	18.19	-8.46	-0.0533333
Average			-8.40667	0
	rprml MO
	p53	β-actin	ΔCq	ΔΔCq	2^-ΔΔCq
Replicate 1	28.72	18.8	-9.92	-1.51333	2.85469
Replicate 2	28.6	18.95	-9.65	-1.24333	2.36745
Replicate 3	28.36	18.89	-9.47	-1.06333	2.08975
Replicate 4	27.32	18.91	-8.41	-0.00333333	1.00231
Average				-0.955833
				ΔΔCq WT	ΔΔCq rprml MO
				-5.92119e-16	-0.955833
	ΔCq
	WT	rprml MO
Replicate 1	-8.49	-9.92
Replicate 2	-8.27	-9.65
Replicate 3	-8.46	-9.47
Replicate 4		-8.41
Average	-8.40667	-9.3625
SD	0.119304	0.661381
SEM	0.0688799	0.330691
Confidence interval	0.135005	0.648154
Lower limit CI95%	-8.54167	-10.0107
Upper limit CI95%	-8.27166	-8.71435
T test WT vs rprml MO	0.0601584
